# Supplementary material for: Efficacy and Tolerability of Two Different Low-Volume Split-Dose Polyethylene Glycol Electrolytes Solution Bowel Preparation for Morning Colonoscopy
Source: Can J Gastroenterol Hepatol. 2022 Aug 31;2022:8169649. doi: 10.1155/2022/8169649 (PMC9453094; doi:10.1155/2022/8169649)
Supplement: Supplementary Materials — Supplementary table 1: satisfaction of bowel preparation in patients undergoing colonoscopy. Supplementary table 2: the detection rate of bowel lesions in patients undergoing colonoscopy. Supplementary table 3: correlation between bowel cleansing and lesions detection rate. Supplementary table 4: correlation between bowel cleansing and incidence of adverse reactions. [file 8169649.f1.zip]

Archive with 4 entries (4 files):
- Supplementary table 1.doc
- Supplementary table 2.doc
- Supplementary table 3.doc
- Supplementary table 4.doc
